# Supplementary material for: Metabolomics Study of Flavonoids of Taxillus chinensis on Different Hosts Using UPLC-ESI-MS/MS
Source: Molecules. 2021 Dec 19;26(24):7681. doi: 10.3390/molecules26247681 (PMC8704892; doi:10.3390/molecules26247681)
Supplement: Supplementary file 1 [file molecules-26-07681-s001.zip]

Archive with 1 entries (1 files):
- molecules-1403819-supplementary.xlsx
