# Supplementary material for: Metabolomics Study of Flavonoids of Taxillus chinensis on Different Hosts Using UPLC-ESI-MS/MS
Source: Molecules. 2021 Dec 19;26(24):7681. doi: 10.3390/molecules26247681 (PMC8704892; doi:10.3390/molecules26247681)
Supplement: Supplementary file 1 [file molecules-26-07681-s001.zip › molecules-1403819-supplementary.xlsx]

## Sheet: Sheet1
Table S1. List of flavonoid metabolites in three parasitic plants
Index	Q1 (Da)	Q3 (Da)	Rt (min)	Molecular Weight (Da)	Ionization model	Formula	Compounds	Class I	Class II	CFG-1	CFG-2	CFG-3	CHG-1	CHG-2	CHG-3	CSG-1	CSG-2	CSG-3
Cmfp001383	611.14	287.06	2.1	610.132	[M+H]+	C30H26O14	Gallocatechi-gallocatechi	Flavonoids	Proanthocyanidins	6940	26700	33900	9	9	9	6410	7640	15800
Cmfp001650	595.14	287.06	2.3	594.137	[M+H]+	C30H26O13	Gallocatechi-catechi	Flavonoids	Proanthocyanidins	9	9	9	10800	10300	7040	9	9	9
Cmfp002611	581.16	139.04	3.3	580.158	[M+H]+	C30H28O12	oxidcatechin-catechin	Flavonoids	Proanthocyanidins	1170000	2040000	1700000	1410000	824000	1230000	1670000	1400000	1660000
Cmfp002733	731.16	153.02	3.4	730.153	[M+H]+	C37H30O16	GalloylProcyanidin B2	Flavonoids	Proanthocyanidins	5380000	6610000	6080000	6720000	5110000	6420000	7060000	7690000	7010000
Cmfp002822	579.15	409.09	3.5	578.142	[M+H]+	C30H26O12	Catechin-catechin	Flavonoids	Proanthocyanidins	2550000	2470000	3000000	2990000	2970000	3350000	4130000	3090000	3390000
Cmfp003215	479.07	303.06	3.9	478.091	[M+H]+	C22H22O12	Quercetin glucuronic acid	Flavonoids	Flavonoids	7360000	5170000	5530000	5560000	4650000	4920000	6680000	7140000	5660000
Cmfp003254	465.1	303.06	4	464.076	[M+H]+	C21H20O12	Quercetin glucoside	Flavonoids	Flavonoids	7750000	6850000	6800000	4770000	3530000	6730000	7550000	6400000	5460000
Cmfp003273	731.16	153.02	4	730.153	[M+H]+	C37H30O16	Galloyl-catechin-catechin	Flavonoids	Proanthocyanidins	1470000	1350000	1380000	1290000	1140000	1330000	2420000	2060000	2030000
Cmfp003399	435.09	303.06	4.1	434.068	[M+H]+	C20H18O11	Quercetin apiose	Flavonoids	Flavonoids	11400000	12800000	14500000	8770000	7270000	12100000	12200000	10300000	10100000
GQ512001	771.13	463.05	3.2	772.17	[M-H]-	C33H40O21	quercetin-O-rutinoside.t-hexose	Flavonoids	Flavonols	17500	27500	23500	39400	20000	41100	27300	30900	33900
GQ512002	623.1	315.02	4.4	624.14	[M-H]-	C28H32O16	isorhamnetin-O-rutinoside	Flavonoids	Flavonols	24600	26900	29300	8860	11400	6290	37000	44900	39700
GQ512005	595.16	287.05	4.3	594.132	[M+H]+	C27H30O15	Kaempferol-3-O-glucoside-7-O-rhamnoside	Flavonoids	Flavonols	132000	162000	104000	110000	151000	109000	214000	249000	78600
GQ512006	611.16	303.05	4.1	610.126	[M+H]+	C27H30O16	Quercetin-3-O-glucoside-7-O-rhamnoside	Flavonoids	Flavonols	555000	622000	541000	863000	581000	873000	563000	404000	512000
Li512117	611.16	484.15	4.4	610.126	[M+H]+	C27H30O16	quercetin 3-O-rhanosylgalactoside	Flavonoids	Flavonols	619000	726000	690000	1070000	551000	854000	542000	545000	664000
mws0024	169.02	124.02	2.2	170.015	[M-H]-	C7H6O5	Gallic acid	Flavonoids	flavanols	42500000	17500000	24800000	20700000	13800000	12500000	39600000	31800000	43400000
mws0034	457.2	125.02	3.8	458.068	[M-H]-	C22H18O11	Epigallocatechin gallate	Flavonoids	flavanols	9	9	9	14100	9	9	9	9	9
mws0042	305	219.07	3	306.061	[M-H]-	C15H14O7	(-)-Epigallocatechin	Flavonoids	flavanols	137000	69500	74200	71100	110000	135000	165000	155000	164000
mws0043	403.13	327.09	6	402.113	[M+H]+	C21H22O8	Nobiletin	Flavonoids	Flavonoid	3470	3300	3180	4150	2670	7350	5710	2580	2390
mws0045	449.1	129.05	4.8	448.082	[M+H]+	C21H20O11	Quercitrin	Flavonoids	Flavonols	14100000	10900000	11700000	13700000	16100000	16100000	20200000	16100000	16000000
mws0049	307	163.04	2.8	306.061	[M+H]+	C15H14O7	(+)-Gallocatechin	Flavonoids	flavanols	228000	69300	44400	229000	237000	258000	355000	272000	369000
mws0054	289.08	203.07	3.5	290.067	[M-H]-	C15H14O6	Catechin	Flavonoids	flavanols	2690000	2640000	2310000	2290000	2370000	2530000	3010000	2910000	2880000
mws0055	373.12	325.07	6.5	372.105	[M+H]+	C20H20O7	Tangeretin	Flavonoids	Flavonols	3280	2660	2100	1990	1580	3660	4140	1960	1840
mws0057	451	163.04	4.2	450.096	[M+H]+	C21H22O11	Eriodictyol 7-O-glucoside	Flavonoids	Dihydro flavonoid	57300	48000	52600	40600	37400	45400	82800	64300	69700
mws0058	299.06	256.04	6.1	300.053	[M-H]-	C16H12O6	Diosmetin	Flavonoids	Flavonoid	109000	16800	28000	25300	35300	64100	136000	138000	150000
mws0059	609.1	301.04	4.2	610.126	[M-H]-	C27H30O16	Rutin	Flavonoids	Flavonols	7310000	8600000	7430000	14600000	7980000	12900000	5130000	5860000	8580000
mws0064	287.06	151.01	5.5	288.053	[M-H]-	C15H12O6	Eriodictyol	Flavonoids	Dihydro flavonoid	224000	31400	33600	45600	33300	51200	157000	109000	75700
mws0066	315.06	243.03	6.3	316.047	[M-H]-	C16H12O7	Isorhamnetin	Flavonoids	Flavonols	9	9	9	2160	1670	3530	4830	3120	3850
mws0089	447.09	285.04	4.6	448.082	[M-H]-	C21H20O11	Kaempferol 7-O-glucosdie	Flavonoids	Flavonols	436000	314000	350000	295000	287000	220000	297000	265000	382000
mws0183	153.1	108.02	3	154.021	[M-H]-	C7H6O4	protocatechuic acid	Flavonoids	flavanols	1260000	1420000	1410000	1160000	800000	642000	389000	517000	628000
mws0355	441.3	289.08	4.2	442.073	[M-H]-	C22H18O10	(-)-catechin gallate	Flavonoids	flavanols	9840000	2020000	3600000	5470000	3930000	3640000	11400000	9590000	9690000
mws0566	123.05	105.03	4.5	124.046	[M-H]-	C7H8O2	4-Methylcatechol	Flavonoids	flavanols	10700	6160	7030	10400	14600	11000	33700	23000	26400
mws0789	255.1	107.01	6	256.064	[M-H]-	C15H12O4	Pinocembrin (Dihydrochrysin)	Flavonoids	Dihydro flavonoid	9	9	9	9	9	9	19600	13500	13800
mws0791	593	473.15	5.4	594.166	[M-H]-	C28H34O14	Poncirin (Isosakuranetin-7-neohesperidoside)	Flavonoids	Dihydro flavonoid	12500	39500	42400	29000	6860	6550	26800	664	321
mws0836	577.3	407.08	3.2	578.12	[M-H]-	C30H26O12	PROCYANIDIN B1	Tannins	Proanthocyanidins	25900000	21900000	35100000	26000000	21200000	22900000	22100000	23500000	18800000
mws0856	463	179	4.3	464.076	[M-H]-	C21H20O12	Spiraeoside	Flavonoids	Flavonols	28400000	29800000	27800000	15200000	13700000	21900000	16200000	16100000	14500000
mws0894	447.12	270.05	3.9	446.102	[M+H]+	C22H22O10	Glycitin	Flavonoids	Isoflavones	9	9	9	24100	30600	22500	9	9	9
mws0914	271	119.05	6	272.058	[M-H]-	C15H12O5	Pinobanksin	Flavonoids	Dihydroflavonol	2190000	702000	618000	428000	459000	563000	1800000	1630000	1410000
mws0919	431	284.04	5	432.088	[M-H]-	C21H20O10	Kaempferin	Flavonoids	Flavonols	5730000	8810000	6030000	7070000	10200000	10900000	20000000	23500000	10300000
mws1048	449.1	286.8	3.2	448.082	[M+H]+	C21H20O11	Cyanidin 3-O-galactoside	Flavonoids	Anthocyanins	4010000	3310000	3830000	9	9	9	9	9	9
mws1066	579.2	313.07	4.5	580.152	[M-H]-	C27H32O14	Narirutin	Flavonoids	Dihydro flavonoid	9	9	9	16600	10600	26400	17100	14400	11000
mws1094	287.06	125.03	5.1	288.053	[M-H]-	C15H12O6	Dihydrokaempferol	Flavonoids	Dihydroflavonol	71200	15100	15100	8540	9260	17400	95700	71600	50600
mws1140	271.07	227.07	6.2	272.058	[M-H]-	C15H12O5	4,2',4',6'-Tetrahydroxychalcone	Flavonoids	Chalcone	503000	263000	218000	121000	162000	193000	467000	430000	363000
mws1179	433	151	4.8	434.102	[M-H]-	C21H22O10	Naringenin-7-O-glucoside	Flavonoids	Dihydro flavonoid	1160000	1430000	1140000	983000	1290000	1260000	3360000	3400000	2190000
mws1299	449.1	329.07	4	448.082	[M+H]+	C21H20O11	Orientin	Flavonoids	Flavonoid carbonoside	9	9	522	9	9	9	9	9	9
mws1329	463.09	271	4.5	464.076	[M-H]-	C21H20O12	gossypitrin	Flavonoids	Flavonols	20900000	23800000	22300000	10900000	9880000	18700000	10400000	13100000	10300000
mws1397	441.3	125.03	4.3	442.073	[M-H]-	C22H18O10	(-)-Epicatechin gallate	Flavonoids	flavanols	9160000	2500000	3240000	5430000	4040000	4230000	11200000	8710000	9820000
mws2118	435.13	125	5	436.116	[M-H]-	C21H24O10	phloretin 2'-O-glucoside	Flavonoids	Isoflavones	1910000	2870000	2760000	2340000	3960000	3300000	4720000	4350000	3500000
mws2186	435.08	303	4.5	434.068	[M+H]+	C20H18O11	avicularin	Flavonoids	Flavonols	9790000	9320000	8650000	8010000	5810000	8690000	11500000	8080000	6520000
mws2221	441.08	289.07	4.4	442.073	[M-H]-	C22H18O10	Catechin gallate，CG	Flavonoids	flavanols	12000000	3080000	3580000	6010000	4870000	4510000	14500000	10800000	11600000
mws4057	253.06	135.01	5.1	254.049	[M-H]-	C15H10O4	7,4’-Dihydroxyflavone	Flavonoids	Flavonoid	4800	3470	3080	2660	3050	2910	4700	3830	3530
mws4167	463.09	287.06	4.4	462.062	[M+H]+	C21H18O12	luteolin 7-O-glucuronide	Flavonoids	Flavonoid	16700	3470	6630	8410	7600	6590	11800	16700	8270
mws4183	433.08	255.03	4.7	434.068	[M-H]-	C20H18O11	Quercetin-3-O-α-L-arabinopyranoside (guaijaverin)	Flavonoids	Flavonols	9040000	8930000	9480000	8170000	6380000	12200000	9040000	11300000	8290000
pmb0550	449.1	287.3	3.1	449.089	[M]+	C21H21O11	Cyanidin 3-O-glucoside (Kuromanin)	Flavonoids	Anthocyanins	3580000	3240000	3490000	623000	36900	378000	44800	155000	137000
pmb0563	301.1	258.05	4.5	301.06	[M]+	C16H13O6	Peonidin	Flavonoids	Anthocyanins	888	2230	2180	9	9	9	5050	4640	3650
pmb0588	611.1	287.05	3.9	610.126	[M+H]+	C27H30O16	Luteolin 3',7-di-O-glucoside	Flavonoids	Flavonoid	3970	3620	2770	9	9	9	8220	6100	7040
pmb0608	549.1	463.13	5	548.094	[M+H]+	C25H24O14	Chrysoeriol O-malonylhexoside	Flavonoids	Flavonoid	9	9	9	1870	7500	3620	17500	21400	9800
pmb0618	627.1	447.1	3.3	626.155	[M+H]+	C28H34O16	8-C-hexosyl-hesperetin O-hexoside	Flavonoids	Flavonoid carbonoside	121000	135000	154000	75600	44800	89700	263000	158000	162000
pmb0645	627.1	609.15	3.9	626.155	[M+H]+	C28H34O16	6-C-hexosyl-hesperetin O-hexoside	Flavonoids	Flavonoid carbonoside	9	9	9	367000	146000	430000	354000	438000	292000
pmb0663	611.1	383.08	4.2	610.153	[M+H]+	C27H30O16	8-C-hexosyl-luteolin O-hexoside	Flavonoids	Flavonoid carbonoside	9	9	9	9	9	9	4880	4770	7240
pmb0665	611.2	449.11	4.2	610.126	[M+H]+	C27H30O16	Luteolin 8-C-hexosyl-O-hexoside	Flavonoids	Flavonoid	633000	688000	661000	1110000	576000	854000	545000	541000	688000
pmb0743	527.1	331.08	5.9	526.125	[M+H]+	C27H26O11	Tricin 7-O-β-guaiacylglycerol	Flavonoids	Flavonoid	1740	6550	6200	5040	11600	6320	2330	2430	2630
pmb2957	465.1	241.05	3	466.073	[M-H]-	C24H18O10	Cyanidin O-syringic acid	Flavonoids	Anthocyanins	53600	40500	16800	4770	87000	1110	23400	35400	727
pmb2965	619.1	125.03	3.7	620.112	[M-H]-	C28H28O16	Cyanidin O-diacetyl-hexoside-O-glyceric acid	Flavonoids	Anthocyanins	215000	127000	145000	57200	58900	40400	86200	84800	129000
pmb2970	625.2	463.09	2.8	626.155	[M-H]-	C28H34O16	Hesperetin O-hexosyl-O-hexoside	Flavonoids	Dihydroflavonol	23000	76600	87100	72600	488000	207000	431000	929000	378000
pmb2979	549.2	505.19	4.5	550.108	[M-H]-	C25H26O14	Hesperetin O-malonylhexoside	Flavonoids	Dihydroflavonol	3870	20200	17200	9	9	9	42500	37500	38200
pmb2999	461.1	341.07	4.3	462.096	[M-H]-	C22H22O11	Chrysoeriol 5-O-hexoside	Flavonoids	Flavonoid	61900	77100	80500	39300	46300	98600	50300	67800	43700
pmb3006	431.1	268.04	4.6	432.088	[M-H]-	C21H20O10	Apigenin 7-O-glucoside (Cosmosiin)	Flavonoids	Flavonoid	50400	44600	59400	71700	68200	77100	44300	74900	65600
pmb3013	519.1	271.03	4.8	520.1	[M-H]-	C24H24O13	Isorhamnetin O-acetyl-hexoside	Flavonoids	Flavonols	9	9	9	3110	7890	2430	17100	21000	13700
pmb3023	449.1	311.06	3.8	450.096	[M-H]-	C21H22O11	Eriodictyol C-hexoside	Flavonoids	Dihydro flavonoid	1190000	724000	1020000	530000	501000	476000	584000	577000	815000
pmb3026	505.1	461.33	4.4	506.085	[M-H]-	C23H22O13	Quercetin O-acetylhexoside	Flavonoids	Flavonoid	33900	26000	25500	64100	283000	48600	60600	126000	71100
pmb3041	521.1	359.15	4.2	522.08	[M-H]-	C23H22O14	Tricin O-saccharic acid	Flavonoids	Flavonoid	91600	195000	197000	142000	144000	132000	98900	147000	100000
pmb3894	329.1	271.03	6.4	330.061	[M-H]-	C17H14O7	Di-O-methylquercetin	Flavonoids	Flavonols	34900	42000	35900	50000	89000	93800	70400	82800	101000
pme0309	183.04	140.01	3.6	184.029	[M-H]-	C8H8O5	Methyl gallate	Flavonoids	flavanols	22500000	3870000	3050000	6670000	2850000	4570000	43400000	34800000	46000000
pme0321	431.11	285.04	5.2	432.088	[M-H]-	C21H20O10	Kaempferol 7-O-rhamnoside	Flavonoids	Flavonols	5800000	7800000	5700000	6670000	9280000	10500000	18500000	21300000	10300000
pme0369	593.16	285	4.3	594.132	[M-H]-	C27H30O15	Kaempferol 3-O-rutinoside (Nicotiflorin)	Flavonoids	Flavonols	2410000	2770000	2630000	2550000	4100000	3420000	4630000	6400000	1910000
pme0376	271.07	119.05	6	272.058	[M-H]-	C15H12O5	Naringenin	Flavonoids	Dihydro flavonoid	2270000	718000	590000	433000	458000	528000	1780000	1540000	1440000
pme0436	577.1	289.07	3.4	578.12	[M-H]-	C30H26O12	Procyanidin B3	Tannins	Proanthocyanidins	28900000	25200000	23800000	21700000	17100000	21500000	27500000	25100000	27100000
pme0460	291	123.05	3.8	290.067	[M+H]+	C15H14O6	L-Epicatechin	Flavonoids	flavanols	66300	85500	108000	78000	177000	119000	170000	123000	107000
pme1201	273.08	123.04	6	274.073	[M-H]-	C15H14O5	Phloretin	Flavonoids	Chalcone	191000	107000	115000	179000	110000	151000	355000	260000	209000
pme1598	463.13	257.08	4.3	464.111	[M-H]-	C22H24O11	Hesperetin 5-O-glucoside	Flavonoids	Dihydroflavonol	27000000	31600000	31800000	14800000	15400000	22100000	14000000	16500000	14600000
pme1611	433.12	313.07	4.2	434.102	[M-H]-	C21H22O10	Isohemiphloin	Flavonoids	Flavonoid carbonoside	19700	22600	22800	15500	17100	14300	12400	12600	14300
pme2459	449.1	149.03	4.3	448.082	[M+H]+	C21H20O11	Luteolin 7-O-glucoside (Cynaroside)	Flavonoids	Flavonoid	531000	217000	286000	222000	263000	201000	9	9	9
pme2954	303.04	229.05	5.6	302.033	[M+H]+	C15H10O7	Quercetin	Flavonoids	Flavonols	429000	312000	263000	230000	429000	409000	389000	175000	179000
pme2960	273.07	147.04	6	272.058	[M+H]+	C15H12O5	Naringenin chalcone	Flavonoids	Chalcone	1060000	292000	262000	256000	241000	289000	970000	821000	693000
pme3211	463	271.03	4.3	464.076	[M-H]-	C21H20O12	Quercetin 3-O-glucoside (Isotrifoliin)	Flavonoids	Flavonols	29700000	33500000	30600000	17300000	15000000	25600000	16100000	19000000	16500000
pme3227	579	415.1	4	578.137	[M+H]+	C27H30O14	Vitexin 2''-O-beta-L-rhamnoside	Flavonoids	Flavonoid carbonoside	56700	56000	51000	56100	52300	63800	75400	62600	61100
pme3514	301	179	5.6	302.033	[M-H]-	C15H10O7	Morin	Flavonoids	Flavonols	5460000	3900000	2680000	2320000	2570000	3910000	6230000	4110000	5750000
pmf0521	303.04	201.05	5.6	302.033	[M+H]+	C15H10O7	Morin hydrate	Flavonoids	Flavonols	76000	47600	22400	22100	38600	50200	80400	47300	63500
pmn001415	451.1	231.03	4.5	452.093	[M-H]-	C24H20O9	catechin-(7,8-bc)-4β-(3,4-dihydroxyphenyl)-dihydro-2-(3H)-pyranone	Flavonoids	flavanols	882000	1670000	2520000	1320000	1330000	1080000	855000	802000	903000
pmn001416	451.1	231.03	4.7	452.093	[M-H]-	C24H20O9	catechin-(7,8-bc)-4α-(3,4-dihydroxyphenyl)-dihydro-2-(3H)-pyranone	Flavonoids	flavanols	798000	1500000	2470000	1080000	1300000	1050000	840000	686000	922000
pmn001580	301	178.99	5.6	302.033	[M-H]-	C15H10O7	Herbacetin	Flavonoids	Flavonols	2030000	1340000	982000	879000	1190000	1620000	2270000	1440000	1780000
pmn001583	609.1	300.03	4.1	610.126	[M-H]-	C27H30O16	Bioquercetin	Flavonoids	Flavonols	10800000	12300000	12000000	18200000	12000000	17700000	7020000	8430000	10400000
pmn001637	417.1	284.03	4.9	418.073	[M-H]-	C20H18O10	Juglanin	Flavonoids	Flavonols	4270	5800	4550	3910	6500	7560	11800	13800	8070
pmn001668	415.1	161.04	3.7	416.128	[M-H]-	C22H24O8	Apigenin-3-O-alpha-L-rhamnoside	Flavonoids	Flavonoid	9	9	9	9	7900	9	9	9	9
pmn001697	445.08	175.03	4.6	446.068	[M-H]-	C21H18O11	Apigenin-7-O-β-D-glucuronide	Flavonoids	Flavonoid	8420	21900	33800	2290	10100	2590	2640	5030	3930
pmp000002	315.08	168	6.2	314.067	[M+H]+	C17H14O6	ladanein	Flavonoids	Flavonoid	2230	2690	3150	7350	1460	2060	1970	753	3600
pmp000013	507.15	345.09	5.3	506.12	[M+H]+	C24H26O12	Eupatilin 3-glucoside	Flavonoids	Flavonoid	21400	11800	11500	9	9	9	13700	7690	8950
pmp000116	433.1	397.09	4.4	432.088	[M+H]+	C21H20O10	Apigenin‐8‐C‐glucoside	Flavonoids	Flavonoid carbonoside	9	9	9	49300	52500	55800	51400	42100	60000
pmp000275	581.16	291.09	4	580.134	[M+H]+	C30H28O12	gambiriin A-1	Tannins	Proanthocyanidins	846000	946000	1340000	1140000	769000	990000	1120000	1170000	1170000
pmp000548	301.07	269.04	6.4	300.053	[M+H]+	C16H12O6	Pratensein	Flavonoids	Isoflavones	54100	5240	10100	12000	11600	21500	34500	43800	43400
pmp000562	257.1	131.04	6.1	256.064	[M+H]+	C15H12O4	pinocembrin	Flavonoids	Dihydro flavonoid	5510	1180	3210	9	9	9	6650	6370	6470
pmp000572	287.05	135.05	5.6	286.038	[M+H]+	C15 H10 O6	Luteolin	Flavonoids	Flavonoid	27700	9	9	3950	6710	9480	17000	16400	16100
pmp000579	463.12	301.07	4.9	462.096	[M+H]+	C22H22O11	Diosmetin-7-O-galactoside	Flavonoids	Flavonoid	157000	157000	172000	148000	284000	198000	619000	681000	471000
pmp000580	465.1	289.07	4.3	464.076	[M+H]+	C21H20O12	Quercetin 3-O-beta-D-glucoside	Flavonoids	Flavonols	43600000	43000000	41600000	33700000	26500000	34200000	42100000	33600000	39400000
pmp000593	595.16	287.05	4.3	594.132	[M+H]+	C27H30O15	Luteolin-7-O-rutin	Flavonoids	Flavonoid	1390000	2040000	1450000	1290000	2170000	1570000	3080000	3280000	1270000
pmp000595	611.16	287.05	3.8	610.126	[M+H]+	C27H30O16	Luteolin-7,3'-Di-O-Beta-D-Glucoside	Flavonoids	Flavonoid	9	9	9	9	9	9	20000	16100	15200
pmp000596	627.15	303.05	3.4	626.12	[M+H]+	C27H30O17	Quercetin 3,7-bis-O-beta-D-glucoside	Flavonoids	Flavonols	270000	366000	327000	188000	98400	208000	566000	378000	311000
pmp000790	243.1	197.06	5.5	242.049	[M+H]+	C14H10O4	moracin M	Others	Others	9	9	9	9	9	9	2430	9	9
pmp000809	355.1	229.05	6	354.096	[M+H]+	C20H18O6	Sanggenon F/H	Flavonoids	Other Flavonoids	9	9	9	9	9	9	12000	2750	1070
pmp000815	407.2	165.02	8.6	406.159	[M+H]+	C25H26O5	kuwanon S2	Flavonoids	Other Flavonoids	9	9	9	9	9	9	17300	4070	2400
pmp000820	421.2	311.06	8.4	420.139	[M+H]+	C25H24O6	Artonin E1	Flavonoids	Other Flavonoids	1330	1240	1330	2060	4690	4480	55300	13500	8050
pmp000821	421.2	309.04	8	420.139	[M+H]+	C25H24O6	Artonin E2	Flavonoids	Other Flavonoids	9	9	9	9	3160	1210	23200	5130	2020
pmp000822	423.2	311.07	7	422.153	[M+H]+	C25H26O6	Sanggenol L	Flavonoids	Other Flavonoids	1180	1410	595	2620	4270	3070	70100	18800	9740
pmp000825	423.2	153.02	8	422.153	[M+H]+	C25H26O6	kuwanon D	Flavonoids	Other Flavonoids	9	9	9	9	9	9	9390	2380	1150
pmp000829	437.2	363.09	6.7	436.133	[M+H]+	C25H24O7	Sanggenon M	Flavonoids	Other Flavonoids	9	9	9	9	9	9	8560	3270	1650
pmp000830	437.2	363.09	7.2	436.133	[M+H]+	C25H24O7	Sanggenon A	Flavonoids	Other Flavonoids	9	9	9	9	9	9	17900	9	9
pmp000836	455.2	379.12	7.4	454.142	[M+H]+	C25H26O8	nigrasins A	Flavonoids	Other Flavonoids	9	9	9	9	9	9	17700	9550	6500
pmp000866	311.1	227.07	6.2	310.107	[M+H]+	C19H18O4	moracin N	Others	Others	7570	8040	7180	5570	5530	8800	6730	10300	9390
pmp000867	341.1	205.09	6.7	340.116	[M+H]+	C20H20O5	Morachalcone A	Flavonoids	Chalcone	9	9	9	9	9	9	2360	9	9
pmp000964	287.05	153.02	5.6	286.038	[M+H]+	C15H10O6	Aureusidin	Flavonoids	Orange Flavonoids	29700	1630	2020	3810	5180	9530	17300	16700	14200
pmp001106	595.17	457.11	3.6	594.132	[M+H]+	C27H30O15	Vitexin-2-O-D-glucopyranoside	Flavonoids	Flavonoid carbonoside	9	9	9	8630	8200	8990	9	9	9
pmp001309	465.1	303.1	4.2	464.076	[M+H]+	C21H20O12	6-Hydroxykaempferol-7-O-glucoside	Flavonoids	Flavonols	8120000	7040000	7780000	3940000	3320000	6150000	8690000	6930000	5980000
pmp001310	627.2	303.05	3.8	626.12	[M+H]+	C27H30O17	6-Hydroxykaempferol-3,6-O-Diglucoside	Flavonoids	Flavonols	9	9	9	297000	150000	585000	581000	534000	538000
pmp001311	627.2	303.05	3.4	626.12	[M+H]+	C27H30O17	6-Hydroxykaempferol-7,6-O-Diglucoside	Flavonoids	Flavonols	289000	405000	381000	202000	96000	207000	518000	383000	345000
pmp001314	773.2	465.1	3.7	772.17	[M+H]+	C33H40O21	6-Hydroxykaempferol-3-O-rutin-6-O-glucoside	Flavonoids	Flavonols	29600	35400	28800	95800	40600	96800	104000	115000	101000
Note: 9.00 in CFG,CHG and CSG columns indicates that the mass spectrum results show no obvious response
